# Supplementary material for: Parental Seasonal Influenza Vaccine Hesitancy and Associated Factors in Shanghai, China, during the COVID-19 Pandemic: A Cross-Sectional Study
Source: Vaccines (Basel). 2022 Dec 9;10(12):2109. doi: 10.3390/vaccines10122109 (PMC9788477; doi:10.3390/vaccines10122109)
Supplement: Supplementary file 1 [file vaccines-10-02109-s001.zip]

Archive with 1 entries (1 files):
- vaccines-2063952-supplementary.pdf
